# Supplementary material for: Effects of Difenoconazole on Tubifex tubifex: Antioxidant Activity, Insights from GUTS Predictions, and Multi-Biomarker Analysis
Source: Biology (Basel). 2025 Mar 17;14(3):302. doi: 10.3390/biology14030302 (PMC11939907; doi:10.3390/biology14030302)
Supplement: Supplementary file 1 [file biology-14-00302-s001.zip]

Archive with 1 entries (1 files):
- biology-3350730-supplementary.pdf
